# Supplementary material for: 17β-Estradiol Delivered in Eye Drops: Evidence of Impact on Protein Networks and Associated Biological Processes in the Rat Retina through Quantitative Proteomics
Source: Pharmaceutics. 2020 Jan 27;12(2):101. doi: 10.3390/pharmaceutics12020101 (PMC7076522; doi:10.3390/pharmaceutics12020101)
Supplement: Supplementary file 1 [file pharmaceutics-12-00101-s001.zip]

Archive with 3 entries (3 files):
- pharmaceutics-685990_SupportingMaterialFiguresS1-S18.pdf
- pharmaceutics-685990_TableS1.xlsx
- pharmaceutics-685990_TableS2.xlsx
